# Supplementary material for: Data on the detection of clinically significant prostate cancer by magnetic resonance imaging (MRI)-guided targeted and systematic biopsy
Source: Data Brief. 2022 Oct 19;45:108683. doi: 10.1016/j.dib.2022.108683 (PMC9679720; doi:10.1016/j.dib.2022.108683)
Supplement: Supplementary file 1 [file mmc1.xls]

## Sheet: Baseline
Age	PSA	Volume	PSAD	PIRADS	ISUP
48	2.91	50	0.0582	1	0
54	12.3	55	0.223636	2	0
69	5.91	37.2	0.158871	2	0
46	3.02	14	0.215714	2	0
65	5.64	102.5	0.0550244	2	0
72	11.81	63.8	0.18511	2	0
66	5.25	29.7	0.176768	2	0
56	6.8	21	0.32381	2	0
58	8.87	47	0.188723	2	0
46	5.35	20.6	0.259709	2	0
45	8.4	43	0.195349	2	0
46	3.2	47	0.0680851	2	0
67	15.4	133	0.115789	2	0
47	3.77	28	0.134643	2	0
63	10.21	62	0.164677	2	0
45	5.55	33	0.168182	2	0
51	5	45	0.111111	2	0
61	8.47	83	0.102048	2	0
45	4.09	32	0.127812	2	0
64	4.4	107	0.0411215	2	0
61	10.3	66	0.156061	2	0
68	12	70	0.171429	2	0
49	4.79	36	0.133056	2	0
52	9.87	83	0.118916	2	0
49	4.46	56	0.0796429	2	0
74	10.07	102.4	0.0983398	3	0
68	11.4	70.8	0.161017	3	0
64	5	53	0.0943396	3	0
53	6.17	72	0.0856944	3	0
65	22.29	43.7	0.510069	3	0
62	15.23	71.4	0.213305	3	0
68	8.2	64.7	0.126739	3	0
67	6.63	93	0.0712903	3	0
72	20.8	166	0.125301	3	0
58	8.55	55.6	0.153777	3	0
50	8.03	71	0.113099	3	0
59	13.3	111	0.11982	3	0
53	12.39	92.7	0.133657	3	0
65	10	56.9	0.175747	3	0
63	6.69	65.1	0.102765	3	0
74	6.48	114	0.0568421	3	0
74	7.61	44.2	0.172172	3	0
61	7.17	67.2	0.106696	3	0
70	10.2	55	0.185455	3	0
62	16.55	104.7	0.158071	3	0
56	7	67.8	0.103245	3	0
66	8.37	95.9	0.0872784	3	0
68	5.96	55	0.108364	3	0
45	6.92	60.8	0.113816	3	0
66	7.03	82.8	0.0849034	3	0
59	16.62	52.5	0.316571	3	0
78	4.3	36	0.119444	3	0
56	9.41	30	0.313667	3	0
61	12.45	79	0.157595	3	0
64	15.86	115.2	0.137674	3	0
66	15.54	170	0.0914118	3	0
71	8.38	59.7	0.140369	3	0
61	7.69	51	0.150784	3	0
61	7.64	53	0.144151	3	0
74	6.81	64.4	0.105745	3	0
64	14.19	120.6	0.117662	3	0
48	6.3	54.2	0.116236	3	0
68	7.9	73	0.108219	3	0
65	11.72	116.6	0.100515	3	0
65	24	82	0.292683	3	0
65	7.82	119	0.0657143	3	0
54	6.65	31	0.214516	3	0
48	6.3	54.2	0.116236	3	0
45	2.8	30	0.0933333	3	0
67	10.15	96	0.105729	3	0
56	4.46	61	0.0731148	3	0
52	7.17	70	0.102429	3	0
62	9.29	84	0.110595	3	0
68	9	63	0.142857	3	0
63	4.72	46	0.102609	3	0
61	11.2	50	0.224	3	0
67	5.04	65	0.0775385	3	0
62	6.99	112	0.0624107	3	0
52	4.97	98	0.0507143	3	0
52	4.72	33	0.14303	3	0
63	16.45	44	0.373864	3	0
65	7.82	119	0.0657143	3	0
54	10.38	45	0.230667	3	0
68	25	140	0.178571	3	0
50	6.53	49	0.133265	3	0
62	6.86	59	0.116271	3	0
68	6.2	91	0.0681319	3	0
75	9.53	118	0.0807627	3	0
65	11.72	116.6	0.100515	3	0
74	42.2	73	0.578082	3	0
74	7.81	46	0.169783	3	0
52	11	95	0.115789	3	0
54	4.6	25	0.184	3	0
79	5.5	126	0.0436508	3	0
59	12.13	51	0.237843	3	0
71	18.11	114	0.15886	3	0
71	17	40	0.425	3	0
62	12.5	123	0.101626	3	0
57	4.93	47	0.104894	3	0
65	14.4	88	0.163636	3	0
58	19.85	192	0.103385	3	0
60	9.66	231	0.0418182	3	0
64	3.12	63	0.0495238	3	0
55	10.32	48	0.215	3	0
67	7.12	39	0.182564	3	0
55	7.37	36	0.204722	3	0
45	4.7	78	0.0602564	3	0
58	9.86	50	0.1972	3	0
73	7.53	76	0.0990789	3	0
50	5.59	11	0.508182	3	0
60	6.06	30	0.202	3	0
46	7.44	40	0.186	3	0
63	12.49	51	0.244902	3	0
72	5.1	93	0.0548387	3	0
69	12.7	87	0.145977	3	0
68	4.73	32	0.147813	3	0
67	11.69	47	0.248723	3	0
76	9.7	51	0.190196	3	0
57	3.79	50	0.0758	3	0
48	3.72	22	0.169091	3	0
30	16.89	89	0.189775	3	0
73	10.7	86	0.124419	3	0
48	5.11	58	0.0881034	3	0
46	8.53	48	0.177708	3	0
52	8.79	65	0.135231	3	0
67	5.98	77	0.0776623	3	0
63	8.63	40	0.21575	3	0
64	22	109	0.201835	3	0
68	51.11	313	0.163291	3	0
65	5.55	68	0.0816176	3	0
72	12.53	132	0.0949242	3	0
67	7.03	63	0.111587	3	0
57	5.45	46	0.118478	3	0
67	8.5	155	0.0548387	3	0
60	9.48	55	0.172364	3	0
46	3.75	33	0.113636	3	0
47	3.72	39	0.0953846	3	0
46	6.07	30	0.202333	3	0
58	9.6	110	0.0872727	3	0
54	4.37	48	0.0910417	3	0
69	7.12	112	0.0635714	3	0
75	4.66	58	0.0803448	3	0
67	19.41	51	0.380588	3	0
56	5.73	80	0.071625	3	0
46	4.96	50	0.0992	3	0
50	7.28	65	0.112	3	0
78	8	56	0.142857	3	0
55	4.8	53	0.090566	3	0
63	4.34	80	0.05425	3	0
66	5.72	29	0.197241	3	0
53	5	43	0.116279	3	0
47	4.58	32	0.143125	3	0
48	6.92	55	0.125818	3	0
69	25	93	0.268817	3	0
65	7.8	94	0.0829787	3	0
51	11.13	65	0.171231	3	0
76	5.69	83	0.0685542	3	0
65	6.72	43	0.156279	3	0
49	7.02	24	0.2925	3	0
51	4.38	46	0.0952174	3	0
47	3.6	36	0.1	3	0
56	8.5	66	0.128788	3	0
46	3.8	38	0.1	3	0
56	5	40	0.125	3	0
45	10.13	35	0.289429	3	0
61	6.13	58	0.10569	3	0
59	7.37	55	0.134	3	0
59	7.6	64	0.11875	3	0
48	14	58	0.241379	3	0
49	4.95	34	0.145588	3	0
58	7.8	62	0.125806	3	0
69	11.4	153	0.0745098	3	0
67	15	24	0.625	3	0
57	11.65	101	0.115347	3	0
53	6.96	45	0.154667	3	0
58	7.4	34	0.217647	3	0
66	6.05	35	0.172857	3	1
69	6.11	27	0.226296	3	1
56	7.26	49	0.148163	3	1
50	4.31	34	0.126765	3	1
52	6.05	35	0.172857	3	1
51	5.18	28	0.185	3	1
59	11.3	45	0.251111	3	1
56	5.4	51	0.105882	3	1
48	18.03	45	0.400667	3	3
75	4.84	79	0.0612658	3	1
68	3.5	25	0.14	3	1
72	15	99	0.151515	3	1
78	6.9	75	0.092	3	2
69	21.6	126	0.171429	3	3
54	12	129	0.0930233	3	3
69	4.62	21.6	0.213889	3	1
64	6.49	21.7	0.299078	3	1
67	12.53	81	0.154691	3	1
62	11.86	61	0.194426	3	1
67	6.97	47	0.148298	3	1
64	23	69	0.333333	3	1
53	14.2	66	0.215152	3	1
71	11.6	80	0.145	3	1
56	13.5	66	0.204545	3	1
54	7.28	83	0.0877108	3	2
69	3.91	30	0.130333	3	2
62	5.88	68	0.0864706	4	0
68	6.31	46.7	0.135118	4	0
80				4	0
65	3.26	39.3	0.0829517	4	0
69	7.4	49	0.15102	4	0
54	6.2	66	0.0939394	4	0
55	3.26	79.7	0.0409034	4	0
63	11.92	73.4	0.162398	4	0
53	5.4	33.6	0.160714	4	0
72	12.7	130	0.0976923	4	0
82	11.4	70.8	0.161017	4	0
56	7.56	53.1	0.142373	4	0
53	12.48	62.9	0.19841	4	0
68	6.31	46.7	0.135118	4	0
64	9.28	89	0.10427	4	0
55	6.7	50.6	0.132411	4	0
63	5.98	32.7	0.182875	4	0
58	5.5	39.7	0.138539	4	0
54	13	62.4	0.208333	4	0
58	19	116	0.163793	4	0
70	21	50.8	0.413386	4	0
56	7.55	23.8	0.317227	4	0
56	16.54	93.5	0.176898	4	0
56	18.47	61	0.302787	4	0
74	3.7	21.1	0.175355	4	0
66	10.58	45	0.235111	4	0
57	5.9	39.7	0.148615	4	0
68	6.43	69.6	0.0923851	4	0
49	6.17	52.9	0.116635	4	0
61	31.55	124.7	0.253007	4	0
64	7.01	37.4	0.187433	4	0
56	11.28	88.8	0.127027	4	0
59	9.41	102.4	0.0918945	4	0
56	8.87	41.6	0.213221	4	0
68	6.93	47	0.147447	4	0
54	6.33	90.2	0.0701774	4	0
67	4.66	29.1	0.160137	4	0
57	13	26.6	0.488722	4	0
68	3.76	39	0.0964103	4	0
62	12.87	49.3	0.261055	4	0
68	16.09	99	0.162525	4	0
60	4.88	49	0.0995918	4	0
57	17.1	70.9	0.241185	4	0
80	5.63	41.7	0.135012	4	0
64	8.89	46.5	0.191183	4	0
66	3.92	48	0.0816667	4	0
72	6.73	71.1	0.0946554	4	0
63	4.41	45	0.098	4	0
56	9.25	81	0.114198	4	0
47	31.02	52	0.596538	4	0
74				4	0
58	7.1	47	0.151064	4	0
58	25.06	65	0.385538	4	0
54	22.23	37	0.600811	4	0
55	12.01	58.8	0.204252	4	0
44	11.2	99	0.113131	4	0
76	11.6	59	0.19661	4	0
69	9.25	81	0.114198	4	0
45	21	73	0.287671	4	0
65	7.1	55	0.129091	4	0
70	8.15	34	0.239706	4	0
70	6.27	42	0.149286	4	0
52	9.06	22	0.411818	4	0
51	10.25	80	0.128125	4	0
64	20.2	83	0.243373	4	0
70	12.22	71	0.172113	4	0
46	9.5	88	0.107955	4	0
69	6.56	79	0.083038	4	0
69	9.15	66.6	0.137387	4	0
48	15.3	131	0.116794	4	0
45	3.05	45	0.0677778	4	0
70	6.8	105	0.0647619	4	0
62	11.31	96	0.117813	4	0
60	7.78	114	0.0682456	4	0
60	5.16	38	0.135789	4	0
55	2.43	25	0.0972	4	0
47	4.34	28	0.155	4	0
53	11.5	47	0.244681	4	0
71	6.2	22	0.281818	4	0
68	10.73	63	0.170317	4	0
55	8.04	96	0.08375	4	0
66	0.6	38	0.0157895	4	0
71	10.21	38	0.268684	4	0
56	8.01	112	0.0715179	4	0
71	5.9	35	0.168571	4	0
71	13	45	0.288889	4	0
67	7.9	82	0.0963415	4	0
46	10	74	0.135135	4	0
61	8.91	42	0.212143	4	0
53	3.85	55	0.07	4	0
63	11.24	69	0.162899	4	0
58	8.21	106	0.0774528	4	0
64	3.5	34	0.102941	4	0
61	12	70	0.171429	4	0
69	18.6	173	0.107514	4	0
57	8.82	44	0.200455	4	0
63	5.4	23	0.234783	4	0
78	17	67	0.253731	4	0
74	17	102	0.166667	4	0
64	3.15	35	0.09	4	0
47	7.61	74	0.102838	4	0
67	4.95	66	0.075	4	0
68	3.1	44	0.0704545	4	0
61	12.88	30	0.429333	4	0
69	3.98	82	0.0485366	4	0
52	2.41	15	0.160667	4	0
65	5.15	52	0.0990385	4	0
57	3.6	33	0.109091	4	0
62	1.4	22	0.0636364	4	0
68	4.3	9	0.477778	4	0
62	22.09	157	0.140701	4	0
54		47	0	4	0
48	8.26	50	0.1652	4	0
57	7.24	38	0.190526	4	0
47	4.7	29	0.162069	4	0
76	8.1	44	0.184091	4	0
57	17	102	0.166667	4	0
59	7.26	57	0.127368	4	0
61	3.6	57	0.0631579	4	0
68	6.64	40	0.166	4	0
52	18.5	91	0.203297	4	0
56	25.7	87	0.295402	4	0
50	10.67	120	0.0889167	4	0
50	15	78	0.192308	4	0
50	4.75	55	0.0863636	4	0
63	11.19	77	0.145325	4	0
57	3.99	42	0.095	4	0
73	12.1	58	0.208621	4	0
60	1.36	76	0.0178947	4	0
58	20.65	61	0.338525	4	0
57	15.1	75	0.201333	4	0
70	14.96	75	0.199467	4	0
77	10.1	150	0.0673333	4	0
54	7.6	58	0.131034	4	0
58	16	84	0.190476	4	0
55	4.3	57	0.0754386	4	0
57	8.5	77	0.11039	4	0
68	5.41	59	0.0916949	4	0
71	6.55	34	0.192647	4	0
58	14	70	0.2	4	0
74	6.87	35	0.196286	4	0
78	6.8	59	0.115254	4	0
66	1.73	16	0.108125	4	0
73	31.8	59.9	0.530885	4	0
72	6.7	65	0.103077	4	0
70	7.37	30.6	0.24085	4	1
73	8.23	32.8	0.250915	4	1
64	23.02	62.8	0.366561	4	1
78	2.04	52	0.0392308	4	1
70	9.7	50	0.194	4	1
74	9.6	56	0.171429	4	1
62	6.1	140	0.0435714	4	1
65	7.23	82	0.0881707	4	1
62	14.1	31	0.454839	4	1
77	8.47	23	0.368261	4	1
67	10.1	60	0.168333	4	1
79	10.3	77	0.133766	4	1
67	4.6	21	0.219048	4	1
64	8.9	48	0.185417	4	1
64	14.51	38.9	0.373008	4	1
71	5.9	33.6	0.175595	4	1
75	7.35	26	0.282692	4	1
73	7.4	33	0.224242	4	1
77	7.68	64.2	0.119626	4	1
66	6.62	30	0.220667	4	1
61	4.3	41	0.104878	4	1
76	8.19	33	0.248182	4	1
58	4.49	15.8	0.284177	4	1
82	4.96	55.3	0.0896926	4	1
57	7	39	0.179487	4	1
72	4.56	30	0.152	4	1
75	7.41	54	0.137222	4	1
70	9.38	33	0.284242	4	1
70	7.41	54	0.137222	4	1
65	5.66	34	0.166471	4	1
79	11.39	63	0.180794	4	1
67	5.87	59	0.0994915	4	1
69	11.59	20	0.5795	4	1
73	6.23	30	0.207667	4	1
60	9.6	41	0.234146	4	1
61	8.04	78	0.103077	4	1
59	19.5	54	0.361111	4	1
81	4.98	42	0.118571	4	1
71	6.3	24	0.2625	4	1
60	4.69	16	0.293125	4	1
59	8.6	41	0.209756	4	1
68	8.8	60	0.146667	4	1
65	4.1	29	0.141379	4	1
56	7.3	39	0.187179	4	1
77	9.25	110.1	0.0840145	4	1
72	15.79	24	0.657917	4	1
66	13	33.3	0.39039	4	1
77	8.7	37	0.235135	4	1
71	2.53	38	0.0665789	4	1
73	3.2	27	0.118519	4	1
74	5.77	49	0.117755	4	1
75	7.34	98	0.074898	4	1
72	9.72	76	0.127895	4	1
64	4.8	21	0.228571	4	1
73	5.96	150	0.0397333	4	1
61	8.81	41	0.214878	4	1
73	1.6	34	0.0470588	4	1
66	5.6	34	0.164706	4	1
77	6.2	57	0.108772	4	1
69	3.65	50	0.073	4	1
61	3.07	25	0.1228	4	1
67	2.8	29	0.0965517	4	1
69	11.3	67	0.168657	4	1
66	12.76	84	0.151905	4	1
72	10.36	49	0.211429	4	1
63	5.25	90	0.0583333	4	1
69	7.6	40	0.19	4	1
68	6.1	45	0.135556	4	1
79	7.56	60	0.126	4	1
81	5.5	68	0.0808824	4	1
62	6.24	39	0.16	4	1
83	11			4	1
74	4.96	55.3	0.0896926	4	2
78	7.4	34	0.217647	4	2
62	15	28	0.535714	4	2
74	9.1	62	0.146774	4	2
68	6.77	15	0.451333	4	2
61	7.71	43	0.179302	4	2
66	8	24	0.333333	4	2
58	8.12	87	0.0933333	4	2
74	11.4	30	0.38	4	2
65	7.57	67	0.112985	4	2
58	13.3	38	0.35	4	2
52	21	49	0.428571	4	2
63	12	58	0.206897	4	2
56	9.54	22	0.433636	4	2
59	16.08	26	0.618462	4	2
65	6.5	61	0.106557	4	2
72	5.2	35	0.148571	4	2
61	6			4	2
68	10.8	77	0.14026	4	2
67	2.26	23	0.0982609	4	2
75	4.29	27.3	0.157143	4	2
65	4.77	27	0.176667	4	2
72	11.78	43	0.273953	4	2
63	11.04	33	0.334545	4	2
73	14.04	63	0.222857	4	2
71	7.73	50	0.1546	4	2
57	4.59	60	0.0765	4	2
66	10.5	45	0.233333	4	2
68	4.94	28	0.176429	4	2
52	6.4	30	0.213333	4	2
71	5.82	55	0.105818	4	2
67	7.2	41	0.17561	4	2
45	8	43.5	0.183908	4	2
72	9.73	36	0.270278	4	2
58	6.92	25	0.2768	4	2
72	6.71	24	0.279583	4	2
75	5.62	30	0.187333	4	2
56	5.2	41	0.126829	4	2
55	11.4	37	0.308108	4	2
56	14.93	47	0.31766	4	2
70	3.7	37	0.1	4	2
81	12.54	20	0.627	4	2
75	5.44	32	0.17	4	2
69	12.31	36	0.341944	4	2
68	4.56	36	0.126667	4	2
77	5.42	31	0.174839	4	2
58	8.97	48	0.186875	4	2
70	5.53	35	0.158	4	2
83	8.14	46	0.176957	4	2
78	6.22	27	0.23037	4	2
79	10.4	62	0.167742	4	2
72	4.88	121	0.0403306	4	2
71	8.6	21	0.409524	4	2
66	5.2	26	0.2	4	2
65	3.91	37	0.105676	4	2
66	17.2	48	0.358333	4	2
67	6.92	20	0.346	4	2
61	6.3	28	0.225	4	2
62	11.3	56	0.201786	4	2
66	4.9	25	0.196	4	2
68	7.12	41	0.173659	4	2
69	10.04	72	0.139444	4	2
79	9.27	49	0.189184	4	2
74	6.4	32	0.2	4	2
78	5.7	48	0.11875	4	2
81	7.18	28	0.256429	4	2
69	6.6	33	0.2	4	2
68	20	37	0.540541	4	2
73	3.66	30	0.122	4	2
74	5.8	38	0.152632	4	2
68	6.8			4	2
78	12.15	106	0.114623	4	2
72	14.2	37	0.383784	4	2
72	4.13	54	0.0764815	4	2
86	19	118.2	0.160745	4	2
65	2.82	38.7	0.0728682	4	2
45	6.5	31	0.209677	4	2
70	6.5	36	0.180556	4	2
56	4.32	24	0.18	4	2
78	11.46	42.2	0.271564	4	2
72	4	27.2	0.147059	4	2
59	4.3	33	0.130303	4	2
76	8.7	51	0.170588	4	2
54	7.56	54	0.14	4	2
54	11	89	0.123596	4	2
67	6.36	145.4	0.0437414	4	2
66	9.4	23.3	0.403433	4	2
65	6.66	70	0.0951429	4	2
60	9	53	0.169811	4	2
59	9.98	42	0.237619	4	2
60	4.86	22	0.220909	4	2
71	6.73	33	0.203939	4	2
72	5.37	66	0.0813636	4	2
66	8.99	13	0.691538	4	2
47	5.7	27	0.211111	4	2
53	8.71	36	0.241944	4	2
46	4.83	53	0.0911321	4	2
70	5.9	60	0.0983333	4	2
55	10.4	91	0.114286	4	2
70	10			4	2
53	7.6	72	0.105556	4	2
54	6.5	53	0.122642	4	2
72	3.2	30	0.106667	4	2
63	20.75	37.6	0.551862	4	3
79	16.12	129	0.124961	4	3
76	7.53	79	0.0953165	4	3
67	10.34	69	0.149855	4	3
63	5.22	68	0.0767647	4	3
45	6.2	61	0.101639	4	3
58	7.62	38	0.200526	4	3
62	4.13	20	0.2065	4	3
67	5.01	23	0.217826	4	3
58	8.1	56	0.144643	4	3
68	9.8	43	0.227907	4	3
71	8.88	38	0.233684	4	3
69	14.14	60	0.235667	4	3
64	9.6	30	0.32	4	3
56	8.16	33	0.247273	4	3
67	4.03	23	0.175217	4	3
70	6.22	38	0.163684	4	3
80	4.24	42	0.100952	4	3
49	7.9	60	0.131667	4	3
63	7.5			4	3
77	7.38	29.7	0.248485	4	3
46	3.73	31	0.120323	4	3
73	5.02	61	0.0822951	4	3
76	8.03	60	0.133833	4	3
60	10.6	60	0.176667	4	3
72	9.49	57.4	0.165331	4	3
66	9.57	23	0.416087	4	3
59	11			4	3
63	5.37	84	0.0639286	4	3
62	5.51	29	0.19	4	3
79	5.63	47	0.119787	4	3
73	8.08	18	0.448889	4	3
57	5.95	45.6	0.130482	4	4
74	24	25.9	0.926641	4	4
71	1.77	43	0.0411628	4	4
60	10.83	35	0.309429	4	4
77	32.74	36	0.909444	4	4
53	7.08	33	0.214545	4	4
67	12.85	63	0.203968	4	4
67	9.7	31	0.312903	4	4
69	6.5	50	0.13	4	4
67				4	4
63	8.78	88.6	0.0990971	4	4
71	7.2	31.7	0.227129	4	4
63	8.98	20.9	0.429665	4	4
66	14.06	25	0.5624	4	4
50	5.18	31	0.167097	4	4
58	15	105	0.142857	4	4
73	10.87	53	0.205094	4	4
64	4.56	36	0.126667	4	4
68	4.61	52	0.0886538	4	4
69	15	37	0.405405	4	4
73				4	4
74	4.35	23	0.18913	4	4
66	9.57	54	0.177222	4	4
70	14.24	37	0.384865	4	5
74	17.55	48	0.365625	4	5
72	17	23	0.73913	4	5
75	5.29	32	0.165313	4	5
70	5.26	57	0.0922807	4	5
76	20.2	71	0.284507	4	5
76	6.3	25	0.252	4	5
74	11.78	29	0.406207	4	5
72	6.35	29	0.218966	4	5
64	8.3	21	0.395238	4	5
55	15.3	64	0.239063	4	5
81	30	71	0.422535	5	0
76	19.35	113	0.171239	5	0
74	4	39	0.102564	5	0
65	8.4	34.3	0.244898	5	1
74	13.35	46	0.290217	5	1
61	9.1	40.8	0.223039	5	1
58	13.4	31	0.432258	5	1
75	39.6	55	0.72	5	1
70	9.85	45	0.218889	5	1
76	6.97	20	0.3485	5	1
72	4.8	54	0.0888889	5	1
77	6	49	0.122449	5	1
65	11.5	36	0.319444	5	1
59	6.98	34	0.205294	5	1
75	20	56	0.357143	5	1
67	15	28	0.535714	5	1
61	13.1	38	0.344737	5	1
75	9.85	50	0.197	5	1
80	13.4	50	0.268	5	1
60	6.6	67	0.0985075	5	1
67				5	1
79	9.22	42	0.219524	5	1
65	5.6	124	0.0451613	5	1
58	6.16	36	0.171111	5	1
73	8.5	46	0.184783	5	1
76	2.6	29	0.0896552	5	1
59	4.23	30	0.141	5	1
57	14.97	84	0.178214	5	1
64	3.4	112	0.0303571	5	1
73	4.6	23	0.2	5	1
49	8.21	47	0.174681	5	2
73	9.36	10	0.936	5	2
85	10	29	0.344828	5	2
49	15.81	43	0.367674	5	2
64	18.23	24	0.759583	5	2
63	20.48	51	0.401569	5	2
68	8.5	93	0.0913978	5	2
63	10.89	51	0.213529	5	2
75	18	46	0.391304	5	2
77	25	35	0.714286	5	2
53	15.09	46	0.328043	5	2
66	8.27	18	0.459444	5	2
76	8.5	35	0.242857	5	2
79	16	36	0.444444	5	2
69	17	57	0.298246	5	2
72				5	2
50	8.3	26	0.319231	5	2
65	9.81	23.4	0.419231	5	2
77	7.9	30	0.263333	5	2
65	6.5	35	0.185714	5	2
73	14.77	41	0.360244	5	2
71	14	62	0.225806	5	2
66	4.68	20	0.234	5	2
74	8.84	70	0.126286	5	2
74	8.2			5	2
78	22.4	30	0.746667	5	2
71	9.95	25	0.398	5	2
84	27.9	45.3	0.615894	5	2
74	4.54	42	0.108095	5	2
70	8.8	34.7	0.253602	5	2
46	3.7	37	0.1	5	2
63	13.64	28	0.487143	5	2
57	7.3	36	0.202778	5	2
64	15.7	30	0.523333	5	2
78	4.65	30	0.155	5	2
73	14	45	0.311111	5	2
60	19.05	45	0.423333	5	2
59		41	0	5	2
74	5.05	48	0.105208	5	2
82	19.98	35	0.570857	5	2
68	7.8	18	0.433333	5	2
63	2.94	52	0.0565385	5	2
58	8.9	79	0.112658	5	2
67	20.12	32	0.62875	5	2
63	9.18	36	0.255	5	2
63	9	26	0.346154	5	2
71	42	162	0.259259	5	2
69	12.9	31	0.416129	5	2
63	10	39	0.25641	5	2
76	10.3	29	0.355172	5	2
70	5.46	43	0.126977	5	2
71	12.8	56	0.228571	5	2
70	7.37	50	0.1474	5	2
64	10.3	28	0.367857	5	2
58				5	2
87	17	47	0.361702	5	2
73	7.49	28	0.2675	5	2
60	9.7	48.7	0.199179	5	2
64	6.2	33	0.187879	5	2
75	10.68	29	0.368276	5	2
71	14.77	41	0.360244	5	2
61	13	27	0.481481	5	2
75	8.9	41	0.217073	5	2
59	4.09	35	0.116857	5	2
73	24.72	63	0.392381	5	3
61	10.86	36	0.301667	5	3
63	10.86	26.6	0.408271	5	3
76	10.39	40	0.25975	5	3
75	6.91	34	0.203235	5	3
68	13.94	89	0.156629	5	3
65	6	28	0.214286	5	3
63	20.21	41	0.492927	5	3
74	10.8	44	0.245455	5	3
75	5.12	20	0.256	5	3
77	6.58	29	0.226897	5	3
69	19	70	0.271429	5	3
74	11.9	37	0.321622	5	3
76	9	53	0.169811	5	3
60	8.84	17	0.52	5	3
84	25.56	25	1.0224	5	3
77	28.34	15.2	1.86447	5	3
78	6.28	33	0.190303	5	3
64	12.8	52	0.246154	5	3
83	18.62	29	0.642069	5	3
49	6.03	75	0.0804	5	3
72	10.93	18	0.607222	5	3
80	14.8	41	0.360976	5	3
80	11.2	30	0.373333	5	3
77	9.3	58	0.160345	5	3
68	6.8	24	0.283333	5	3
71	5.96	40	0.149	5	3
69	15.7	26	0.603846	5	3
58	5.06	17	0.297647	5	3
75	6.92	37	0.187027	5	3
62	6.94	36	0.192778	5	3
47	12			5	3
62	9.26	36	0.257222	5	3
65	13.4	29	0.462069	5	3
57	2	36	0.0555556	5	3
58	7.7	76	0.101316	5	3
74	8.28			5	3
61	15.93	57.9	0.27513	5	3
61	19.47	40.3	0.483127	5	3
58	5.95	26	0.228846	5	3
47	13.74	47	0.29234	5	3
50	7.06	18	0.392222	5	3
49	5.1			5	3
76	7.29	27	0.27	5	3
68	20	83	0.240964	5	3
75	13.79	30.6	0.450654	5	3
64	8.01	27	0.296667	5	3
59	5.04	30.7	0.164169	5	4
62	23.7	30.6	0.77451	5	4
59	21.8	78.3	0.278416	5	4
69	11	45	0.244444	5	4
63	14.31	35	0.408857	5	4
76	14.3	65	0.22	5	4
60	37.8	76	0.497368	5	4
66	32	88.9	0.359955	5	4
48	12.77	72	0.177361	5	4
74	30.9	24	1.2875	5	4
59	64.37	26	2.47577	5	4
72	43.42	24	1.80917	5	4
81	5.2	45	0.115556	5	4
56	23	60	0.383333	5	4
66	12.4	55	0.225455	5	4
80	7.2	26	0.276923	5	4
74	4.32	51	0.0847059	5	4
77	7.5	36.4	0.206044	5	4
65	7.6	52	0.146154	5	4
64	17	30	0.566667	5	4
69				5	4
68	10.4	36	0.288889	5	4
82	27.6	51	0.541176	5	4
76	74	108	0.685185	5	4
70	8.08	41	0.197073	5	4
76	7.48	19.3	0.387565	5	4
61	12.46	50	0.2492	5	4
59	30	61	0.491803	5	4
72	4.14	20	0.207	5	4
65	4.85	21	0.230952	5	4
71	11.4	46	0.247826	5	4
67	7.77	36	0.215833	5	4
75	4.57	35	0.130571	5	4
77	12	42	0.285714	5	5
64	27.96	41	0.681951	5	5
49	32.32	30.7	1.05277	5	5
66	16.33	20.3	0.804433	5	5
73				5	5
74	13.92	36	0.386667	5	5
68	26.6			5	5
71	29.09	177.2	0.164165	5	5
61	1.27	48	0.0264583	5	5
57	9	35	0.257143	5	5
82	10.8	22	0.490909	5	5
72	6.93	44	0.1575	5	5
75	13.14	26	0.505385	5	5
62	44.75	30	1.49167	5	5
70	9.36	43	0.217674	5	5
73	8	66	0.121212	5	5
73	5.11	38.4	0.133073	5	5
77	10.39	39	0.26641	5	5
77	24	48	0.5	5	5
65	15.94	50	0.3188	5	5
67	12.87	44.5	0.289213	5	5
77	1.56	47.1	0.033121	5	5
65	6.34	25	0.2536	5	5

## Sheet: Biopsy
PIRADS	Gleason_SB_TB	Gleason_TB	Gleason_SB	Scanner	IL_Localisation*	IL_Diameter*
1	0	0	0	3	2	7
2	0	0	0	1	1	18
2	0	0	0	1	2	8
2	0	0	0	1	1	15
2	0	0	0	1	1	12
2	0	0	0	1	1	19
2	0	0	0	1	1	8
2	0	0	0	2	1	11
2	0	0	0	3	2	11
2	0	0	0	3	2	24
2	0	0	0	3	1	11
2	0	0	0	3	1	11
2	0	0	0	1	2	10
2	0	0	0	1	2	9
2	0	0	0	1	2	13
2	0	0	0	1	2	10
2	0	0	0	1	2	12
2	0	0	0	3
2	0	0	0	1	2	18
2	0	0	0	2	1	10
2	0	0	0	3	2	16
2	0	0	0	3	2	14
2	0	0	0	3	2	7
2	0	0	0	1	1	6
2	0	0	0	3	2	11
3	0	0	0	1	8	2
3	0	0	0	1	2	10
3	0	0	0	1	1	9
3	0	0	0	1	2	17
3	0	0	0	1	2	11
3	0	0	0	1	1	14
3	0	0	0	1	2	10
3	0	0	0	1	1	16
3	0	0	0	1	1	14
3	0	0	0	1	2	13
3	0	0	0	1	2	8
3	0	0	0	1	1	9
3	0	0	0	1	2	30
3	0	0	0	1	2	21
3	0	0	0	1	2	7
3	0	0	0	1	2	14
3	0	0	0	1	2	16
3	0	0	0	1	2	4
3	0	0	0	1	1	14
3	0	0	0	1	2	15
3	0	0	0	1	2	20
3	0	0	0	1	2	29
3	0	0	0	1	2	10
3	0	0	0	1	1	12
3	0	0	0	1	1	15
3	0	0	0	1	2	15
3	0	0	0	1	1	14
3	0	0	0	2	2	14
3	0	0	0	1	1	7
3	0	0	0	2	2	18
3	0	0	0	1	1	10
3	0	0	0	1	2	10
3	0	0	0	1	2	13
3	0	0	0	1	1	15
3	0	0	0	1	2	13
3	0	0	0	1	2	9
3	0	0	0	1	2	10
3	0	0	0	1	2	11
3	0	0	0	2	2	13
3	0	0	0	1	1	17
3	0	0	0	1	1	15
3	0	0	0	1	1	24
3	0	0	0	1	2	12
3	0	0	0	1	1	12
3	0	0	0	1	2	13
3	0	0	0		2	16
3	0	0	0	2	1	12
3	0	0	0	1	1	9
3	0	0	0	3	1	14
3	0	0	0	2	2	28
3	0	0	0	3	1	14
3	0	0	0	2	1	18
3	0	0	0	3	1	8
3	0	0	0	3	1	9
3	0	0	0	3	1	11
3	0	0	0	2	1	13
3	0	0	0	3	1	11
3	0	0	0	3	1	12
3	0	0	0	3	1	11
3	0	0	0	3	1	18
3	0	0	0	3	1	10
3	0	0	0	3	1	9
3	0	0	0	3	1	12
3	0	0	0	1	2	9
3	0	0	0	1	2	8
3	0	0	0	1	2	10
3	0	0	0	1	2	7
3	0	0	0	1	2	10
3	0	0	0	1	2	12
3	0	0	0	1	1	11
3	0	0	0	1	1	13
3	0	0	0	1	2	12
3	0	0	0	1	3	13
3	0	0	0	1	2	15
3	0	0	0	1	2	13
3	0	0	0	1	2	12
3	0	0	0	1	2	13
3	0	0	0	1	2	13
3	0	0	0		2	16
3	0	0	0	1	2	14
3	0	0	0	1	2	14
3	0	0	0	1	2	13
3	0	0	0	1	3	10
3	0	0	0	1	2	10
3	0	0	0	1	2	18
3	0	0	0	1	2	10
3	0	0	0	1	2	14
3	0	0	0	1	1	18
3	0	0	0	1	2	14
3	0	0	0	1	1	12
3	0	0	0	1	2	12
3	0	0	0	1	2	16
3	0	0	0	1	1	41
3	0	0	0	1	2	13
3	0	0	0	1	2	12
3	0	0	0	1	2	13
3	0	0	0	1	2	11
3	0	0	0	1	2	13
3	0	0	0	1	1	13
3	0	0	0	1	2	16
3	0	0	0	1	2	21
3	0	0	0	1	3	13
3	0	0	0	1	2	17
3	0	0	0	1	2	13
3	0	0	0	1	2	12
3	0	0	0	2	1	13
3	0	0	0	1	2	17
3	0	0	0	1	2	37
3	0	0	0	3	2	14
3	0	0	0	2	2	16
3	0	0	0	3	1	11
3	0	0	0	3	1	28
3	0	0	0	2	2	13
3	0	0	0	3	2	20
3	0	0	0	1	2	10
3	0	0	0	1	3	7
3	0	0	0	1	2	10
3	0	0	0	1	2	12
3	0	0	0	1	2	12
3	0	0	0	1	2	14
3	0	0	0	1	2	12
3	0	0	0	1	2	15
3	0	0	0	1	2	12
3	0	0	0	1	2	12
3	0	0	0	1	2	12
3	0	0	0	1	2	15
3	0	0	0	1	2	12
3	0	0	0	1	2	22
3	0	0	0	1	2	12
3	0	0	0	1	2	13
3	0	0	0	1	1	18
3	0	0	0	1	2	23
3	0	0	0	2	2	15
3	0	0	0	1	1	9
3	0	0	0	3	1	12
3	0	0	0	1	2	13
3	0	0	0	1	1	19
3	0	0	0	1	2	15
3	0	0	0	1	2	40
3	0	0	0	1	2	13
3	0	0	0	1	2	9
3	0	0	0	1	2	16
3	0	0	0	1	2	16
3	0	0	0	1	2	16
3	0	0	0	1	2	13
3	0	0	0	1	2	12
3	0	0	0	1	2	13
3	0	0	0	2	2	12
3	0	0	0	1	1	8
4	0	0	0	1	2	12
4	0	0	0	1	2	8
4	0	0	0	1	2	10
4	0	0	0	1	2	17
4	0	0	0	1	1	15
4	0	0	0	1	1	12
4	0	0	0	1	2	11
4	0	0	0	1	2	15
4	0	0	0	1	2	13
4	0	0	0	1	2	25
4	0	0	0	1	1	10
4	0	0	0	1	2	10
4	0	0	0	1	1	8
4	0	0	0	1	3	12
4	0	0	0	1	2	14
4	0	0	0	1	2	21
4	0	0	0	1	2	12
4	0	0	0	1	2	14
4	0	0	0	1	1	7
4	0	0	0	1	2	12
4	0	0	0	1	1	6
4	0	0	0	1	2	9
4	0	0	0	1	2	15
4	0	0	0	1	2	12
4	0	0	0	1	1	8
4	0	0	0	1	3	12
4	0	0	0	1	2	7
4	0	0	0	1	2	11
4	0	0	0	2	1	20
4	0	0	0	1	1	12
4	0	0	0	1	2	12
4	0	0	0	1	3	12
4	0	0	0	2	2	18
4	0	0	0	2	2	14
4	0	0	0	1	2	16
4	0	0	0	1	1	15
4	0	0	0	1	2	14
4	0	0	0	1	1	14
4	0	0	0	2	2	14
4	0	0	0	2	1	22
4	0	0	0			7
4	0	0	0	1	1	13
4	0	0	0	1	1	12
4	0	0	0	1	1	12
4	0	0	0	2	2	14
4	0	0	0	1	1	10
4	0	0	0	2	1	8
4	0	0	0	3	1	14
4	0	0	0	2	1	14
4	0	0	0	2	1	6
4	0	0	0	2	1	12
4	0	0	0	1	2	14
4	0	0	0	1	1	20
4	0	0	0	1	2	9
4	0	0	0	1	1	8
4	0	0	0	1	2	10
4	0	0	0	1	2	9
4	0	0	0	1	1	8
4	0	0	0	1	2	10
4	0	0	0	1	2	10
4	0	0	0	1	2	21
4	0	0	0	1	1	8
4	0	0	0	1	1	8
4	0	0	0	1	1	23
4	0	0	0	1	1	7
4	0	0	0	1	1	22
4	0	0	0	1	2	14
4	0	0	0	1	2	21
4	0	0	0	1	3	25
4	0	0	0	1	2	16
4	0	0	0	1	1	11
4	0	0	0	1	2	13
4	0	0	0		2	10
4	0	0	0	1	2	16
4	0	0	0	1	2	15
4	0	0	0	1	2	8
4	0	0	0	1	2	11
4	0	0	0	1	2	14
4	0	0	0	1	2	8
4	0	0	0	1	2	8
4	0	0	0	1	3	12
4	0	0	0	1	1	20
4	0	0	0	1	2	10
4	0	0	0	1	2	26
4	0	0	0	1	2	12
4	0	0	0	1	1	15
4	0	0	0	1	2	14
4	0	0	0	1	1	12
4	0	0	0	1	1	12
4	0	0	0	1	2	16
4	0	0	0	1	1	12
4	0	0	0	1	2	15
4	0	0	0	1	2	9
4	0	0	0	1	1	10
4	0	0	0		1	10
4	0	0	0	1	1	13
4	0	0	0	1	2	14
4	0	0	0	1	1	17
4	0	0	0	1	1	19
4	0	0	0	2	2	11
4	0	0	0	1	1	25
4	0	0	0	1	2	13
4	0	0	0	1	2	14
4	0	0	0	1	1	13
4	0	0	0	2	2	11
4	0	0	0	1	1	24
4	0	0	0	2	1	12
4	0	0	0	1	3	14
4	0	0	0	2	2	16
4	0	0	0	2	2	14
4	0	0	0	1	2	14
4	0	0	0	3	1	15
4	0	0	0	2	2	14
4	0	0	0	3	1	10
4	0	0	0	3	1	13
4	0	0	0	3	1	11
4	0	0	0	3	1	12
4	0	0	0	1	2	26
4	0	0	0	1	1	16
4	0	0	0	1	2	16
4	0	0	0	1	1	9
4	0	0	0	1	2	26
4	0	0	0	1	2	18
4	0	0	0	1	2	14
4	0	0	0	1	1	12
4	0	0	0	1	2	13
4	0	0	0	1	2	13
4	0	0	0	2	2	12
4	0	0	0	3	2	12
4	0	0	0	1	1	10
4	0	0	0	1	1	9
4	0	0	0	1	2	10
4	0	0	0	1	2	12
4	0	0	0	1	2	14
4	0	0	0	1	2	7
4	0	0	0	1	3	15
4	0	0	0	1	1	11
4	0	0	0	1	1	14
4	0	0	0	2	2	10
4	0	0	0	2	2	12
4	0	0	0	1	2	14
4	0	0	0	1	1	8
4	0	0	0	1	1	10
4	0	0	0	1	1	10
4	0	0	0	3	2	11
5	0	0	0	1	2	41
5	0	0	0	1	3	15
5	0	0	0	1	2	16
3	0	0	0	1	2	8
3	0	0	0	1	1	10
3	6	6	0	1	3	7
3	6	6	0	1	2	8
3	6	6	0	1	1	13
3	6	6	0	1	2	13
3	6	6	0	1	1	3
3	6	6	0	1	1	12
3	6	6	0	1	2	12
3	6	6	0	1	3	13
4	6	6	0	1	2	12
4	6	6	0	3	2	9
4	6	6	0	3	1	11
4	6	6	0	3	1	13
4	6	6	0	1	1	10
4	6	6	0	1	3	10
4	6	6	0	3	1	9
4	6	6	0	1	1	10
4	6	6	0	1	3	9
4	6	6	0	2	1	13
4	6	6	0	1	2	10
4	6	6	0	1	2	13
4	6	6	0	1	1	11
4	6	6	0	2	1	13
5	6	6	0			18
5	6	6	0
5	6	6	0	1	3	12
5	6	6	0	1	2	24
5	6	6	0	1	3	15
5	6	6	0	1	3	20
5	6	6	0	1	2	15
5	6	6	0	2	3	12
5	6	6	0	1	2	15
5	6	6	0	1	3	15
4	6	6	0	1	1	6
4	6	6	5	1	1	6
4	7	7	0	1	2	13
4	7	7	0	2	3	13
4	7	7	0	1	1	14
4	7	7	0	3	1	12
4	7	7	0
4	7	7	0	1	1	10
4	7	7	0	2	2	13
4	7	7	0	1	2	13
4	7	7	0		1	14
4	7	7	0	1	2	10
4	7	7	0
4	7	7	0	3	2	10
4	7	7	0	1	1	10
4	7	7	0	1	1	13
4	7	7	0	1	1	8
4	7	7	0	1	2	12
4	7	7	0	2	2	14
4	7	7	0	1	1	10
4	7	7	0	3	1	12
5	7	7	0	1	2	15
5	7	7	0	1	1	13
5	7	7	0	3	3	12
5	7	7	0	1	2	19
5	7	7	0		1	17
5	7	7	0	1	3	21
5	7	7	0	1	2	18
5	7	7	0	1	1	22
5	7	7	0	1	1	16
5	7	7	0	1	2	24
5	7	7	0	1	2	15
5	7	7	0	1	1	15
5	7	7	0	1	3	18
5	7	7	0	1	3	17
5	7	7	0	1	3	15
4	7	7	0	3	1	12
5	7	7	0	1	3	14
4	7.5	7.5	0	2	2	13
4	7.5	7.5	0	1	2	19
4	7.5	7.5	0	1	1	12
4	7.5	7.5	0	1	2	14
4	7.5	7.5	0	1	1	8
4	7.5	7.5	0	1	1	14
4	7.5	7.5	0	1	1	15
5	7.5	7.5	0	1	1	20
5	7.5	7.5	0	1	1	18
5	7.5	7.5	0	1	1	16
5	7.5	7.5	0	1	2	19
5	7.5	7.5	0			25
5	7.5	7.5	0	1	2	17
5	7.5	7.5	0	2	1	16
5	7.5	7.5	0	1	2	13
5	7.5	7.5	0	1
4	8	8	0	1	1	10
4	8	8	0	3	1	6
4	8	8	0	1	2	16
5	8	8	0	1	2	22
5	8	8	0	2	1, 2	29
5	8	8	0	3	1	17
5	8	8	0	1	4	12
5	8	8	0	1	2	28
5	8	8	0	1	1	10
5	8	8	0	1	2	18
4	9	9	0	3	2	10
5	9	9	0	1	1	13
5	9	9	0	1	1	20
5	10	10	0	2	1	23
5	10	10	0	1	3	31
3	6	0	6	2	1	11
3	6	0	6	3	1	10
3	6	0	6	1	1	9
3	6	0	6	1	1	11
3	6	0	6	1	2	11
3	6	0	6	1	2	15
3	6	0	6	1	1	35
3	6	0	6	3	2	13
3	6	0	6	3	2	13
4	6	0	6	3	1	12
4	6	0	6	3	2	12
4	6	0	6	1	2	11
4	6	0	6	1	2	15
4	6	0	6	1	1	15
4	6	0	6	1	3	15
4	6	0	6			12
4	6	0	6	1	2	13
4	6	0	6	1	1	5
4	6	0	6	2	1	11
4	6	0	6	3	1	14
4	6	0	6	1	1	12
4	6	0	6			8
4	6	0	6	1	1	16
4	6	0	6	1	1	13
4	6	0	6	2	1	10
4	6	0	6	1	2	14
4	6	0	6	3	1	10
4	6	0	6	2	1	19
4	6	0	6	1	3	11
4	6	0	6	1	1	12
4	6	0	6	3	1	10
4	6	0	6
4	6	0	6	1	2	15
4	6	0	6	2	2	11
4	6	0	6	3	2	13
4	6	0	6	1	1	11
4	6	0	6	1	1	14
5	6	0	6	3	1	15
5	6	0	6	1	1	8
5	6	0	6	1	2	19
5	6	0	6	3	1	21
5	6	0	6	3	1	12
5	6	0	6	3	1	29
5	6	0	6	2	3	18
3	6	6	6	3	1	10
3	6	6	6	3	1	9
3	6	6	6	1	1	10
4	6	6	6	1	1	9
4	6	6	6	1	1	6
4	6	6	6	1	2	13
4	6	6	6	2	1	11
4	6	6	6	3	1	9
4	6	6	6	1	1	12
4	6	6	6	1	1	8
4	6	6	6	1	1	8
4	6	6	6	1	1	13
4	6	6	6	1	2	8
4	6	6	6	1	1	12
4	6	6	6	1	1	11
4	6	6	6	1	1	10
4	6	6	6	3	1	14
4	6	6	6	3	1	13
4	6	6	6	3	3	13
4	6	6	6	1	3	10
4	6	6	6	2	3	11
4	6	6	6	1	2	12
4	6	6	6	1	2	8
4	6	6	6	1	2	8
4	6	6	6	1	1	11
4	6	6	6	1	2	13
4	6	6	6	1	2	10
4	6	6	6	3	1	9
4	6	6	6	1	1	11
4	6	6	6	1	1	10
4	6	6	6	1	1	11
5	6	6	6	1	3	15
5	6	6	6	1	3	13
5	6	6	6	2	1	14
5	6	6	6
5	6	6	6	1	3	12
5	6	6	6	1	1	10
5	6	6	6	1	2	18
5	6	6	6	3	3	25
5	6	6	6	1	2	13
5	6	6	6	3	1	14
4	7	7	6	1	3	13
4	7	7	6	1	3	11
4	7	7	6	1	3	14
4	7	7	6	1	1	11
4	7	7	6	3	1	12
4	7	7	6	3	1	13
4	7	7	6	2	1	13
4	7	7	6	1	1	9
4	7	7	6	2	2	14
4	7	7	6	3	2	10
4	7	7	6	2	1	13
4	7	7	6	1	1	8
5	7	7	6		1	24
5	7	7	6	1	3	22
5	7	7	6
5	7	7	6	1	2	27
5	7	7	6	2	1	16
5	7	7	6	1	3	12
5	7	7	6	3	1	14
5	7	7	6	1	3	14
5	7	7	6	2	3	12
5	7	7	6	3	1	15
4	7.5	7.5	6	1	1	13
4	7.5	7.5	6	1	2	10
4	8	8	6
5	8	8	6	3	1	16
4	9	9	6	1	1	11
4	9	9	6	3
3	7	0	7	1	2	11
3	7	0	7	1	1	12
4	7	0	7	3	1	12
4	7	0	7	1	1	8
4	7	0	7	1	1	14
4	7	0	7	1	1	10
4	7	0	7	1	1	14
4	7	0	7	1	1	12
4	7	0	7	2	1	15
4	7	0	7		2
4	7	0	7		2
4	7	0	7	1	1	15
4	7	0	7	1	1	15
4	7	0	7	1	1	14
4	7	0	7	2	1	12
4	7	0	7	4	1	14
4	7	0	7	1	1	13
4	7	0	7	1	1	13
4	7	0	7	1	1	24
4	7	0	7	3	1	9
5	7	0	7	1	2	28
5	7	0	7		1	19
4	7.5	0	7.5	1	2	8
4	7.5	0	7.5	1	2	8
5	7.5	0	7.5	2	3	16
5	7.5	0	7.5	1	2	17
4	8	0	8	1	2	9
5	8	0	8	1	2	12
4	8	0	8	1	3	15
4	9	0	9	1	2	11
4	7	6	7	1	2	13
4	7	6	7	3	2	12
4	7	6	7	1	2	11
4	7	6	7	1	1	10
4	7	6	7	1	1	12
4	7	6	7	1	1	8
4	7	6	7	2	1	13
5	7	6	7	1	2	18
5	7	6	7	1	1	14
5	7	6	7	1	1	16
5	7	6	7	3	2	24
5	7.5	6	7.5	1	1	9
3	7	7	7	3	1	10
4	7	7	7	1	1	11
4	7	7	7	1	3	10
4	7	7	7	1	1	12
4	7	7	7	1	1	13
4	7	7	7	1	1	14
4	7	7	7	1	2	12
4	7	7	7	1	1	12
4	7	7	7	1	1	14
4	7	7	7	1	1	14
4	7	7	7	1	1	13
4	7	7	7	1	1	7
4	7	7	7	1	1	11
4	7	7	7	1	1	13
4	7	7	7	1	1	12
4	7	7	7	2	1	12
4	7	7	7	1	1	7
4	7	7	7	1	1	9
4	7	7	7	1	2	11
4	7	7	7	1	1	12
4	7	7	7	2	1	13
4	7	7	7	1	1	10
4	7	7	7	2	1	14
4	7	7	7	1	3	11
4	7	7	7	1	1	9
4	7	7	7	4	1	12
4	7	7	7	1	1	13
4	7	7	7	3	1	12
4	7	7	7	3	2	12
4	7	7	7
4	7	7	7
4	7	7	7		1
4	7	7	7	1	2	15
4	7	7	7	1	1	11
4	7	7	7	3	1	5
4	7	7	7	3	1	14
4	7	7	7	1	2	12
4	7	7	7	1	1	18
4	7	7	7	1	1	12
4	7	7	7	1	1	10
4	7	7	7	1	1	12
4	7	7	7	1	2	9
4	7	7	7	1	1	7
4	7	7	7	1	2	10
4	7	7	7	1	1	23
4	7	7	7	1	1	14
4	7	7	7	3	1	13
5	7	7	7	1	1	15
5	7	7	7	1	1	15
5	7	7	7	1	2	15
5	7	7	7	1	1	20
5	7	7	7	1	3	16
5	7	7	7	1	2	19
5	7	7	7	1	1	19
5	7	7	7	1	1	10
5	7	7	7			17
5	7	7	7	2	1	21
5	7	7	7	2	2	15
5	7	7	7	2	1	16
5	7	7	7	2	1	23
5	7	7	7	2	1	15
5	7	7	7			24
5	7	7	7	3	2	17
5	7	7	7	2	1	5
5	7	7	7	3	1	31
5	7	7	7	3	1	12
5	7	7	7
5	7	7	7	1	1	8
5	7	7	7	1	1	10
5	7	7	7	1	1	14
5	7	7	7	1	3	22
5	7	7	7	1	2	24
5	7	7	7	1	2	23
5	7	7	7	2	1	15
5	7	7	7	3	1	18
5	7	7	7	3	3	25
5	7	7	7	1	3	15
5	7	7	7	1	3	13
5	7	7	7	1	2	15
3	7.5	7	7.5	3	2	12
4	7.5	7	7.5	3	1	11
4	7.5	7	7.5	1	1	16
4	7.5	7	7.5
4	7.5	7	7.5
4	7.5	7	7.5	1	1	7
5	7.5	7	7.5	3	1	16
5	7.5	7	7.5	3	1	9
5	7.5	7	7.5	1	1	15
5	7.5	7	7.5	3	1	14
5	7.5	7	7.5
5	7.5	7	7.5	1	1	15
4	8	7	8	2	1	14
4	8	7	8	1	2	13
4	8	7	8	1	1	13
4	8	7	8	1	1	14
5	8	7	8	1	1	22
5	8	7	8	1	1	16
3	7.5	7.5	7	1	1	14
4	7.5	7.5	7	1	1	10
4	7.5	7.5	7	1	1	15
4	7.5	7.5	7	2	1	10
4	7.5	7.5	7	2	1	13
4	7.5	7.5	7	1	1	14
4	7.5	7.5	7	2	1	10
4	7.5	7.5	7	3	1	13
4	7.5	7.5	7
4	7.5	7.5	7	1	2	15
4	7.5	7.5	7	2	1	19
4	7.5	7.5	7	1	1	13
5	7.5	7.5	7	1	1	8
5	7.5	7.5	7	1	3	19
5	7.5	7.5	7	1	2	16
5	7.5	7.5	7	1	2	25
5	7.5	7.5	7	3	1	15
3	7.5	7.5	7.5	1	2	10
4	7.5	7.5	7.5	1	1	12
4	7.5	7.5	7.5	1	1	14
4	7.5	7.5	7.5	1	1	9
4	7.5	7.5	7.5	1	1	11
4	7.5	7.5	7.5	2	1	13
5	7.5	7.5	7.5	1	2	15
5	7.5	7.5	7.5	1	1	13
5	7.5	7.5	7.5	1	1	15
5	7.5	7.5	7.5	1	1	11
5	7.5	7.5	7.5	1	1	16
5	7.5	7.5	7.5	1	1	17
5	7.5	7.5	7.5	1	1	11
5	7.5	7.5	7.5	1	1	15
5	7.5	7.5	7.5	1	2	18
5	7.5	7.5	7.5	1	1	18
5	7.5	7.5	7.5	2	1	28
5	7.5	7.5	7.5	2	1	16
5	7.5	7.5	7.5	2	1	27
5	7.5	7.5	7.5	3	1	15
5	7.5	7.5	7.5	3	1	11
5	7.5	7.5	7.5	3	1	19
5	7.5	7.5	7.5	3	1	29
5	7.5	7.5	7.5
5	7.5	7.5	7.5	1	2	16
5	7.5	7.5	7.5	2	3	16
5	7.5	7.5	7.5
5	7.5	7.5	7.5	1	1	16
5	7.5	7.5	7.5	2	1	21
5	8	7.5	8	1	2	18
4	8	7.5	8
5	8	7.5	8	1	1	18
5	8	7.5	8	1	1	9
5	8	7.5	8	1	1	13
5	8	7.5	8	1	1	18
5	8	7.5	8	1	2	12
4	9	7.5	9	1	1	14
4	8	8	7	2	2	12
4	8	8	7	1	1	9
4	8	8	7	1	2	9
4	8	8	7	1	1	8
4	8	8	7	1	2	9
5	8	8	7	1	2	13
5	8	8	7	1	1	21
5	8	8	7	1	1	21
5	8	8	7	3	1	18
4	8	8	7.5	4	1	14
5	8	8	7.5			24
5	8	8	7.5	2	1	22
5	8	8	7.5	1	1	25
5	8	8	7.5	1	2	22
5	8	8	7.5	1	1	12
4	8	8	8	1	1	9
4	8	8	8	2	1	8
4	8	8	8	1	1	11
4	8	8	8	1	1	11
4	8	8	8	1	1	10
4	8	8	8	1	1	11
5	8	8	8	1	1	14
5	8	8	8	1	1	18
5	8	8	8	1	3	19
5	8	8	8		1	15
5	8	8	8	1	3	15
5	8	8	8	1
5	8	8	8
5	9	8	9	1	1	10
4	9	8	9	1	1	5
5	9	8	9	2		13
5	9	8	9	1	1	11
5	9	9	7	1	2	12
5	9	9	7
4	9	9	7.5	1	1	14
5	9	9	7.5	1	1	20
5	9	9	8
5	9	9	8	1	29	2
4	9	9	9	1	1	14
4	9	9	9	1	1	14
4	9	9	9	2	1	12
5	9	9	9	1	2	25
5	9	9	9	1	3	18
5	9	9	9	1	1	18
5	9	9	9	1	1	15
5	9	9	9	2	1	15
5	9	9	9	2	1	43
5	9	9	9		1	23
5	9	9	9	1	2	13
5	9	9	9	1	1	14
4	10	10	9	1	1	13
5	10	10	9	1	2	10
5	10	10	10	1	1	18
5	10	10	10	2	2	15
	* Index Lesion (IL) is definded based on histopathological results
